# Supplementary material for: Validation of Monilinia fructicola Putative Effector Genes in Different Host Peach (Prunus persica) Cultivars and Defense Response Investigation
Source: J Fungi (Basel). 2025 Jan 6;11(1):39. doi: 10.3390/jof11010039 (PMC11766245; doi:10.3390/jof11010039)
Supplement: Supplementary file 1 [file jof-11-00039-s001.zip]

Archive with 1 entries (1 files):
- jof-3381264-supplementary.pdf
